# Supplementary material for: Correction: Involvement of TRPC Channels in Lung Cancer Cell Differentiation and the Correlation Analysis in Human Non-Small Cell Lung Cancer
Source: PLoS One. 2024 Dec 5;19(12):e0315242. doi: 10.1371/journal.pone.0315242 (PMC11620368; doi:10.1371/journal.pone.0315242)
Supplement: S1 File — (ZIP) [file pone.0315242.s001.zip]

Archive with 61 entries (58 files):
- IHC-TRPC1/
- IHC-TRPC1/11c-.jpg
- IHC-TRPC1/12c+.jpg
- IHC-TRPC1/13c+.jpg
- IHC-TRPC1/15c++.jpg
- IHC-TRPC1/16c+.jpg
- IHC-TRPC1/17c++.jpg
- IHC-TRPC1/18c++.jpg
- IHC-TRPC1/20C++.jpg
- IHC-TRPC1/21c++.jpg
- IHC-TRPC1/22c++.jpg
- IHC-TRPC1/23c++.jpg
- IHC-TRPC1/24c++.jpg
- IHC-TRPC1/25c++.jpg
- IHC-TRPC1/27c++.jpg
- IHC-TRPC1/28c ++~+++.jpg
- IHC-TRPC3/
- IHC-TRPC3/11c++.jpg
- IHC-TRPC3/12c++.jpg
- IHC-TRPC3/14c++.jpg
- IHC-TRPC3/15c++.jpg
- IHC-TRPC3/16c+.jpg
- IHC-TRPC3/17c++.jpg
- IHC-TRPC3/18c+.jpg
- IHC-TRPC3/1c+.jpg
- IHC-TRPC3/20c++.jpg
- IHC-TRPC3/22c++.jpg
- IHC-TRPC3/23c+.jpg
- IHC-TRPC3/24c++.jpg
- IHC-TRPC3/27c++.jpg
- IHC-TRPC3/28C++.jpg
- IHC-TRPC3/29c++.jpg
- IHC-TRPC3/3c+.jpg
- IHC-TRPC6/
- IHC-TRPC6/12c+.jpg
- IHC-TRPC6/13c+.jpg
- IHC-TRPC6/15C++.jpg
- IHC-TRPC6/16c+.jpg
- IHC-TRPC6/17c++.jpg
- IHC-TRPC6/18c+.jpg
- IHC-TRPC6/1c-.jpg
- IHC-TRPC6/20C++.jpg
- IHC-TRPC6/21c++.jpg
- IHC-TRPC6/22c++.jpg
- IHC-TRPC6/23c++.jpg
- IHC-TRPC6/24c++.jpg
- IHC-TRPC6/25c+.jpg
- IHC-TRPC6/27c++.jpg
- IHC-TRPC6/28c++~+++.jpg
- TRPC1-AC.jpg
- TRPC1-N.jpg
- TRPC1-SCC.jpg
- TRPC3-AC.jpg
- TRPC3-N.jpg
- TRPC3-SCC.jpg
- TRPC4-AC.jpg
- TRPC4-N.jpg
- TRPC4-SCC.jpg
- TRPC6-AC.jpg
- TRPC6-N.jpg
- TRPC6-SCC.jpg
