# Supplementary material for: Correction: Involvement of TRPC Channels in Lung Cancer Cell Differentiation and the Correlation Analysis in Human Non-Small Cell Lung Cancer
Source: PLoS One. 2024 Dec 5;19(12):e0315242. doi: 10.1371/journal.pone.0315242 (PMC11620368; doi:10.1371/journal.pone.0315242)
Supplement: S2 File — (ZIP) [file pone.0315242.s002.zip]

Archive with 4 entries (4 files):
- lung cancer-RT-PCR-pathtype-fig 1C.opj
- lung cancer-RT-PCR-pathtype-fig 1C.xlsx
- normal lung tissue-RT-PCR-fig 1B.opj
- normal lung tissue-RT-PCR-fig 1B.xlsx
