# Supplementary material for: Correction: Involvement of TRPC Channels in Lung Cancer Cell Differentiation and the Correlation Analysis in Human Non-Small Cell Lung Cancer
Source: PLoS One. 2024 Dec 5;19(12):e0315242. doi: 10.1371/journal.pone.0315242 (PMC11620368; doi:10.1371/journal.pone.0315242)
Supplement: S2 File — (ZIP) [file pone.0315242.s002.zip › lung cancer-RT-PCR-pathtype-fig 1C.xlsx]

## Sheet: Sheet1
	A(X)	B(Y)	C(yEr±)	D(Y)	E(yEr±)
	TRPC1	0.00509	0.00129	0.00401	0.00122
	TRPC3	0.000339727	7.65928e-05	0.00026772	5.84278e-05
	TRPC4	0.00030147	9.94552e-05	0.000359191	9.04494e-05
	TRPC5	7.07562e-05	1.84358e-05	7.13536e-05	1.99098e-05
	TRPC6	0.00195	0.000361433	0.00215	0.000587234
	TRPC7	4.71099e-05	2.97005e-05	8.88488e-06	4.01804e-06
		--	--	--	--
