# Supplementary material for: Correction: Involvement of TRPC Channels in Lung Cancer Cell Differentiation and the Correlation Analysis in Human Non-Small Cell Lung Cancer
Source: PLoS One. 2024 Dec 5;19(12):e0315242. doi: 10.1371/journal.pone.0315242 (PMC11620368; doi:10.1371/journal.pone.0315242)
Supplement: S2 File — (ZIP) [file pone.0315242.s002.zip › normal lung tissue-RT-PCR-fig 1B.xlsx]

## Sheet: Sheet1
	A(X)	B(Y)	C(yEr±)	D(Y)	E(yEr±)
	TRPC1	0.00552	0.00101	0.000930361	0.000260462
	TRPC3	0.000361375	5.51037e-05	0.00012644	4.51153e-05
	TRPC4	0.00039319	7.75447e-05	7.992e-05	2.98733e-05
	TRPC5	6.86068e-05	1.42357e-05	8.0238e-05	3.65945e-05
	TRPC6	0.00241	0.000389124	0.00079999	0.000251038
	TRPC7	3.23198e-05	1.81605e-05	5.1355e-06	4.6245e-06
		--	--	--	--

## Sheet: Sheet2
	A(X)	B(Y)	C(yEr±)
	TRPC1	0.02018	0.00258
	TRPC3	0.00738	0.000951548
	TRPC4	0.0038	0.000803872
	TRPC5	0.000109119	1.79522e-05
	TRPC6	0.03138	0.00347
	TRPC7	0.000134869	0.000104036

## Sheet: Sheet3
	A(X)	B(Y)	C(yEr±)
	TRPC1	0.00485	0.00103
	TRPC3	0.000460383	0.000129166
	TRPC4	0.000320158	6.45419e-05
	TRPC5	6.88544e-05	1.28637e-05
	TRPC6	0.00313	0.000867938
	TRPC7	5.20556e-05	2.89776e-05
