# Supplementary material for: Correction: Involvement of TRPC Channels in Lung Cancer Cell Differentiation and the Correlation Analysis in Human Non-Small Cell Lung Cancer
Source: PLoS One. 2024 Dec 5;19(12):e0315242. doi: 10.1371/journal.pone.0315242 (PMC11620368; doi:10.1371/journal.pone.0315242)
Supplement: S3 File — (ZIP) [file pone.0315242.s003.zip]

Archive with 6 entries (6 files):
- TRPC1-chip1.JPG
- TRPC1-chip2.jpg
- HE-9C-AC.jpg
- HE-11C-AC.jpg
- TRPC1-9C-AC.jpg
- TRPC1-11C-AC.jpg
