# Supplementary material for: Correction: Involvement of TRPC Channels in Lung Cancer Cell Differentiation and the Correlation Analysis in Human Non-Small Cell Lung Cancer
Source: PLoS One. 2024 Dec 5;19(12):e0315242. doi: 10.1371/journal.pone.0315242 (PMC11620368; doi:10.1371/journal.pone.0315242)
Supplement: S4 File — (ZIP) [file pone.0315242.s004.zip]

Archive with 4 entries (4 files):
- lung cancer-RT-PCR-grade-fig 2A.opj
- lung cancer-RT-PCR-grade-fig 2A.xlsx
- lung cancer-RT-PCR-smoker-fig 2B.opj
- lung cancer-RT-PCR-smoker-fig 2B.xlsx
