# Supplementary material for: Correction: Involvement of TRPC Channels in Lung Cancer Cell Differentiation and the Correlation Analysis in Human Non-Small Cell Lung Cancer
Source: PLoS One. 2024 Dec 5;19(12):e0315242. doi: 10.1371/journal.pone.0315242 (PMC11620368; doi:10.1371/journal.pone.0315242)
Supplement: S4 File — (ZIP) [file pone.0315242.s004.zip › lung cancer-RT-PCR-smoker-fig 2B.xlsx]

## Sheet: Sheet1
	A(X)	B(Y)	C(yEr±)	D(Y)	E(yEr±)
	TRPC1	0.00562	0.00133	0.00306	0.00075947
	TRPC3	0.000363308	5.99215e-05	0.0002114	7.38363e-05
	TRPC4	0.000331174	8.49638e-05	0.000322511	0.000114652
	TRPC5	8.07967e-05	1.86052e-05	5.47522e-05	1.67163e-05
	TRPC6	0.00206	0.000273215	0.00203	0.000753406
	TRPC7	4.00025e-05	2.44998e-05	9.17333e-06	5.44318e-06
		--	--	--	--
