# Supplementary material for: Correction: Involvement of TRPC Channels in Lung Cancer Cell Differentiation and the Correlation Analysis in Human Non-Small Cell Lung Cancer
Source: PLoS One. 2024 Dec 5;19(12):e0315242. doi: 10.1371/journal.pone.0315242 (PMC11620368; doi:10.1371/journal.pone.0315242)
Supplement: S7 File — (ZIP) [file pone.0315242.s007.zip › A549-ATRA-ctrl-wb-fig 3C.xlsx]

## Sheet: Sheet1
	A(X)	B(Y)	C(yEr±)	D(Y)	E(yEr±)
	T1	1	0	1.02595	0.04135
	T3	1	0	1.08831	0.01607
	T4	1	0	1.10454	0.03708
	T6	1	0	1.16082	0.01449
